# Supplementary material for: Changes in Hepatic Gene Expression upon Oral Administration of Taurine-Conjugated Ursodeoxycholic Acid in ob/ob Mice
Source: PLoS One. 2010 Nov 5;5(11):e13858. doi: 10.1371/journal.pone.0013858 (PMC2974643; doi:10.1371/journal.pone.0013858)
Supplement: Table S1 — Parameters for SAM and Fold-change analysis. (0.03 MB XLS) [file pone.0013858.s006.xls]

## Sheet: Table S1
Table S1. Parameters for SAM and Fold-change analysis
OB-control versus OB-TUDCA
Parameters				Significantly altered probes
Regulation	S0 (SAM)	Delta (SAM)	Threshold (FC)	Both	SAM	FC	Overlap ratio
Down	1.5	0.1	1.5	1168	1304	1242	0.918
Down	2	0.1	1.7	601	673	643	0.913
Down	1.7	0.1	1.7	626	844	643	0.842
Down	0.7	0.2	1.5	928	988	1242	0.832
Up	1.2	0.1	2.3	31	35	40	0.827
Down	0.5	0.2	1.5	1085	1425	1242	0.814
Down	1.7	0.1	1.5	844	844	1242	0.809
Up	1	0.1	2.3	33	42	40	0.805
Down	2.5	0.1	2.5	39	46	51	0.804
Down	1.2	0.1	1.5	1233	1834	1242	0.802
Up	1.5	0.1	2.5	19	20	28	0.792
Down	2.3	0.1	2.5	37	44	51	0.779
Down	0.3	0.3	1.5	926	1212	1242	0.755
Up	0.7	0.1	2	57	76	78	0.74
Down	0.7	0.2	1.7	603	988	643	0.739
Down	1	0.1	1.5	1237	2144	1242	0.731
Up	1.2	0.1	2.5	23	35	28	0.73
Up	0.5	0.1	1.7	154	213	214	0.721
Up	0.7	0.2	2.5	18	22	28	0.72
Down	0.5	0.3	1.7	414	516	643	0.714
Down	2.5	0.1	2.3	46	46	83	0.713
Down	2	0.1	1.5	673	673	1242	0.703
Up	1	0.1	2	42	42	78	0.7
Down	2.3	0.1	2.3	44	44	83	0.693
Down	1.5	0.1	1.7	643	1229	643	0.687
Up	1	0.1	2.5	24	42	28	0.686
Up	0.7	0.2	2.3	21	22	40	0.677
Down	2.7	0.1	2.5	26	26	51	0.675
Up	0.5	0.2	2.3	27	40	40	0.675
Up	1.5	0.1	2.3	20	20	40	0.667
N-control versus OB-control
Parameters				Significantly altered probes
Regulation	S0 (SAM)	Delta (SAM)	Threshold (FC)	Both	SAM	FC	Overlap ratio
Up	3	0.1	2.5	75	75	80	0.968
Up	2.7	0.1	2.3	94	100	98	0.949
Up	2.5	0.1	2.3	93	99	98	0.944
Up	1.7	0.2	2.5	72	73	80	0.941
Up	2.3	0.1	2.3	94	105	98	0.926
Up	1.5	0.2	2.5	74	80	80	0.925
Up	1.7	0.1	2	150	157	168	0.923
Up	1.5	0.1	2	150	163	168	0.906
Up	3	0.1	2.3	81	81	98	0.905
Up	1.2	0.2	2.3	89	100	98	0.899
Up	2.5	0.1	2.5	80	99	80	0.894
Down	2.7	0.1	2.3	99	105	117	0.892
Up	2.7	0.1	2.5	80	100	80	0.889
Up	1.5	0.2	2.3	79	80	98	0.888
Down	2.5	0.1	2.3	101	111	117	0.886
Up	1	0.3	2.5	69	76	80	0.885
Up	2	0.1	2	132	132	168	0.88
Down	2.3	0.1	2.3	95	101	117	0.872
Up	2.3	0.1	2.5	80	105	80	0.865
Up	1.2	0.2	2.5	77	100	80	0.856
Up	1.7	0.2	2.3	73	73	98	0.854
Down	1.5	0.1	2	169	202	194	0.854
Up	2	0.1	2.3	98	132	98	0.852
Up	1	0.3	2.3	74	76	98	0.851
Up	2	0.2	2.5	59	59	80	0.849
Up	1	0.2	2.3	94	124	98	0.847
Down	1.7	0.1	2	151	165	194	0.841
Up	0.7	0.2	2	140	165	168	0.841
Up	1	0.2	2	122	124	168	0.836
Down	1.2	0.1	1.7	317	360	401	0.833
