# Supplementary material for: Changes in Hepatic Gene Expression upon Oral Administration of Taurine-Conjugated Ursodeoxycholic Acid in ob/ob Mice
Source: PLoS One. 2010 Nov 5;5(11):e13858. doi: 10.1371/journal.pone.0013858 (PMC2974643; doi:10.1371/journal.pone.0013858)
Supplement: Table S2 — List of differentially expressed genes and their fold-changes in expression (0.06 MB XLS) [file pone.0013858.s007.xls]

## Sheet: Table S2
Table S2. List of differentially expressed genes and their fold-changes in expression
OB-control versus OB-TUDCA
Gene Symbol	Regulation	Fold Change
		(OB-TUDCA / Ob-control)
Cdkn1a	Up	4.88397
Serpine1	Up	4.03685
Lpin1	Up	3.50608
Zbtb16	Up	3.36811
Fkbp5	Up	3.36634
OTTMUSG00000021867	Up	3.31008
LOC433762	Up	3.15444
Lcn2	Up	3.11034
Lyve1	Up	3.05416
Thbd	Up	3.01364
Cd93	Up	2.83408
Tfrc	Up	2.8216
Rhoc	Up	2.66288
2610024B07Rik	Up	2.62648
Foxa3	Up	2.547
Csad	Up	2.51865
Hmox1	Up	2.49872
3110001K24Rik	Up	2.46277
Fgl1	Up	2.44143
Jam2	Up	2.42052
Ednrb	Up	2.40628
Dusp1	Up	2.36564
Slc10a2	Up	2.35555
Gpt	Down	0.666634
LOC100040113	Down	0.666513
LOC385211	Down	0.666105
Mpv17l	Down	0.666101
Olfm3	Down	0.665783
BC061212	Down	0.664749
Fbxo21	Down	0.664737
Slc10a5	Down	0.664533
Nr4a1	Down	0.663539
Phyhd1	Down	0.663307
Nudt7	Down	0.662721
LOC100046892	Down	0.662677
Slc35d2	Down	0.662639
Siae	Down	0.662604
Sec14l2	Down	0.662323
Mccc2	Down	0.662316
C87414	Down	0.662173
Smpd3	Down	0.662069
Lactb2	Down	0.661199
Aldh1a7	Down	0.66117
Gpsm2	Down	0.661166
Syne1	Down	0.660617
Mettl7a1	Down	0.660159
Lss	Down	0.659959
Slc6a12	Down	0.659865
Ldlr	Down	0.659803
2010001J22Rik	Down	0.659709
Ifih1	Down	0.659593
Cenpm	Down	0.659367
4933411K16Rik	Down	0.658812
Sqrdl	Down	0.658403
B930046C15Rik	Down	0.657802
2610301F02Rik	Down	0.657349
ENSMUSG00000053531	Down	0.656182
4930555G01Rik	Down	0.655231
D830030K20Rik	Down	0.655231
Itga8	Down	0.65448
Rnf167	Down	0.654116
Acpp	Down	0.654046
Phkb	Down	0.653521
Pecr	Down	0.653427
Acss3	Down	0.653422
Acsl3	Down	0.653219
Dnajc13	Down	0.653047
Sardh	Down	0.652788
Aox1	Down	0.652778
Trim14	Down	0.652421
EG432825	Down	0.651263
Shank2	Down	0.651199
Mupcdh	Down	0.650526
Snord116	Down	0.650244
LOC100041097	Down	0.650064
1300002K09Rik	Down	0.648541
E330014E10Rik	Down	0.648467
Adssl1	Down	0.647976
Ddah1	Down	0.647493
EG620119	Down	0.647286
LOC380994	Down	0.647224
Mgmt	Down	0.64654
Tmem150	Down	0.646066
Lap3	Down	0.64508
RP24-87L14.2	Down	0.645017
LOC100043385	Down	0.645011
Ppargc1a	Down	0.644943
Aldh1l1	Down	0.643468
Mccc1	Down	0.643438
Kynu	Down	0.640615
Zfp810	Down	0.640552
Tprkb	Down	0.640487
Mthfd1	Down	0.639952
Hn1l	Down	0.638858
Sp4	Down	0.638733
Tmprss4	Down	0.638204
Arhgef9	Down	0.638168
Gls2	Down	0.638048
1700040F15Rik	Down	0.637345
Elp4	Down	0.634565
Mipep	Down	0.63242
Zcchc11	Down	0.632381
Sly	Down	0.631969
Esr1	Down	0.631629
Slc23a2	Down	0.631519
Echdc3	Down	0.631475
Oprs1	Down	0.631422
Dqx1	Down	0.631189
LOC270015	Down	0.630656
Arhgap24	Down	0.63061
Mtnr1a	Down	0.629412
Slc13a3	Down	0.62872
EG245575	Down	0.627088
Malat1	Down	0.627008
EG629203	Down	0.626702
Myh10	Down	0.626294
Ugt2b35	Down	0.625558
OTTMUSG00000016571	Down	0.625002
Tcea3	Down	0.624796
Slc25a21	Down	0.624564
Gstm4	Down	0.623953
Exoc4	Down	0.623729
Hpgd	Down	0.623656
Phka2	Down	0.623331
Glt1d1	Down	0.623257
Ppp1r3g	Down	0.621719
Tinag	Down	0.621465
Sfrs5	Down	0.620721
AW124722	Down	0.620437
Pdcd4	Down	0.620386
EG546249	Down	0.620144
Spata22	Down	0.619793
Cebpe	Down	0.619319
Dhrs3	Down	0.618405
Sfxn5	Down	0.618128
LOC664924	Down	0.617689
Obox	Down	0.617354
LOC100045342	Down	0.617321
1810022C23Rik	Down	0.616717
V1rd14	Down	0.615553
Dmbt1	Down	0.615368
Dhcr7	Down	0.614424
ENSMUSG00000063277	Down	0.614377
LOC238771	Down	0.614232
Tmem184a	Down	0.613721
LOC100047705	Down	0.612544
Ssty1	Down	0.611627
Ostb	Down	0.611618
EG13909	Down	0.611554
Abca8b	Down	0.610739
Ngef	Down	0.610516
Gstm2	Down	0.610359
ENSMUSG00000072602	Down	0.609987
Agxt2	Down	0.609732
Dbp	Down	0.609695
ENSMUSG00000068790	Down	0.609098
LOC100041306	Down	0.609098
LOC621831	Down	0.607303
Tubb2a	Down	0.606262
Tbc1d19	Down	0.605849
9330129D05Rik	Down	0.605569
Dhdh	Down	0.60483
EG667283	Down	0.604791
V1rd16	Down	0.604508
Prnp	Down	0.60443
Cyp4a12b	Down	0.603683
Srbd1	Down	0.603608
Mmp19	Down	0.603306
Pm20d1	Down	0.601521
Adhfe1	Down	0.60112
Adh4	Down	0.600296
1500005A01Rik	Down	0.599638
Acsm5	Down	0.599315
Slc46a3	Down	0.598051
9030625A04Rik	Down	0.597622
EG666209	Down	0.597261
Indol1	Down	0.596161
Rhod	Down	0.595872
Hsd3b7	Down	0.595245
Mpa2l	Down	0.594909
Obox4	Down	0.594653
1700024P16Rik	Down	0.593537
Dhtkd1	Down	0.592341
D430015B01Rik	Down	0.591491
Oat	Down	0.590858
Cyp2c55	Down	0.590548
Agmat	Down	0.589982
Aadat	Down	0.58983
Adh6-ps1	Down	0.589718
Samd9l	Down	0.589583
LOC665128	Down	0.588836
Serpinb1a	Down	0.588611
LOC100040188	Down	0.588533
9030619P08Rik	Down	0.587904
C330021F23Rik	Down	0.587397
Keg1	Down	0.587053
V1rd21	Down	0.58702
Sesn3	Down	0.586551
Cdc14b	Down	0.585255
Ehd3	Down	0.585122
Apol9b	Down	0.583223
Lrtm1	Down	0.582823
LOC665698	Down	0.58165
Ube2h	Down	0.581598
Ccnb1	Down	0.58129
Gamt	Down	0.580669
Ivd	Down	0.580175
Cyp2c38	Down	0.579908
Aqp8	Down	0.57821
Wdr23	Down	0.577733
Gsta4	Down	0.577202
Ces1	Down	0.577116
Akr1c19	Down	0.574716
Aqp4	Down	0.574053
Gadd45a	Down	0.573848
Gphn	Down	0.573255
Gch1	Down	0.572725
Thrsp	Down	0.570152
Ccbl2	Down	0.569739
Neb	Down	0.569321
Adra1b	Down	0.569289
Ddc	Down	0.569278
Arrdc3	Down	0.568666
Hal	Down	0.568415
Tymp	Down	0.567345
A4gnt	Down	0.567252
Tlr12	Down	0.567156
Trib3	Down	0.56455
Cabc1	Down	0.563406
LOC665406	Down	0.561897
Cryl1	Down	0.56106
Hfe2	Down	0.560723
9030617O03Rik	Down	0.559825
Spc24	Down	0.558688
Dock8	Down	0.558545
Tpmt	Down	0.558229
1810064F22Rik	Down	0.558203
Ube2u	Down	0.557357
4930528F23Rik	Down	0.556536
LOC100040985	Down	0.556038
Srsy	Down	0.555653
Gstm7	Down	0.555132
LOC385536	Down	0.554767
Cldn1	Down	0.554317
2610528J11Rik	Down	0.553697
1700054O19Rik	Down	0.553648
LOC668271	Down	0.553373
AF357427	Down	0.55285
Acss2	Down	0.551433
EG622744	Down	0.550092
Aldh4a1	Down	0.54979
LOC434960	Down	0.548829
LOC100041906	Down	0.548631
LOC620982	Down	0.548327
Steap3	Down	0.548274
Ppm1k	Down	0.548146
LOC100042280	Down	0.547184
LOC100040022	Down	0.544439
Tnfsf10	Down	0.543291
Map2k6	Down	0.541152
Slc23a1	Down	0.540933
E430024C06Rik	Down	0.540624
Acat3	Down	0.540246
Ces2	Down	0.539834
Pxmp2	Down	0.539192
Akr1e1	Down	0.538996
LOC665346	Down	0.538035
Klf12	Down	0.537575
Abat	Down	0.537466
LOC100040364	Down	0.536519
Cml4	Down	0.535371
LOC100039857	Down	0.532451
LOC665411	Down	0.531977
MGC107098	Down	0.530967
A530088I07Rik	Down	0.529851
Sema4g	Down	0.528747
Hnmt	Down	0.527297
V1rd15	Down	0.526872
Arhgap18	Down	0.526532
LOC100041828	Down	0.525816
Akr1d1	Down	0.525438
Cap2	Down	0.524843
Eepd1	Down	0.524776
Suox	Down	0.52464
Kdr	Down	0.524145
Gstt2	Down	0.523566
LOC382133	Down	0.5228
Tmem86b	Down	0.522162
LOC665746	Down	0.52204
Amdhd1	Down	0.520431
Stap1	Down	0.517923
Abcd1	Down	0.517788
Olfml1	Down	0.517469
Rnf152	Down	0.515469
Cth	Down	0.514244
Ssty2	Down	0.514163
Aox3	Down	0.513442
ENSMUSG00000074107	Down	0.512671
Cyp4f15	Down	0.511879
Amt	Down	0.510391
0610012H03Rik	Down	0.50813
LOC100041587	Down	0.506618
Osbpl3	Down	0.505858
Sult1b1	Down	0.502981
Trim12	Down	0.502734
LOC100040134	Down	0.501254
Mogat1	Down	0.499916
Hsd17b6	Down	0.497097
Nr3c2	Down	0.49571
Srebf1	Down	0.488997
Cyp2a22	Down	0.486138
Nr1d1	Down	0.485511
Ccl9	Down	0.47792
LOC620882	Down	0.474025
Papss2	Down	0.472568
Rhbg	Down	0.468232
Gsta2	Down	0.464845
Slc17a4	Down	0.463681
Spns2	Down	0.46307
Camk1d	Down	0.461183
Bco2	Down	0.461103
Aldh1b1	Down	0.458248
Sgk2	Down	0.455068
Sult3a1	Down	0.45477
Acmsd	Down	0.454607
ENSMUSG00000074179	Down	0.453469
Atp6v0d2	Down	0.451766
Slc35f2	Down	0.450611
Elovl3	Down	0.445467
Abcb11	Down	0.443326
EG639116	Down	0.443074
Naaladl2	Down	0.441637
2010305C02Rik	Down	0.438564
Gsta1	Down	0.436794
Tcp1	Down	0.433343
Cyp2c39	Down	0.432931
LOC667824	Down	0.429232
1810046K07Rik	Down	0.415553
Sucnr1	Down	0.406372
Erbb4	Down	0.402011
Srd5a1	Down	0.40052
Hamp2	Down	0.378999
Sult1e1	Down	0.377737
AI427122	Down	0.376129
E430004N04Rik	Down	0.374611
Car5a	Down	0.362952
EG434121	Down	0.360673
Scd2	Down	0.349072
Gstm3	Down	0.346413
Apol7a	Down	0.337926
Rnf125	Down	0.33785
Hamp	Down	0.316102
Hsd3b2	Down	0.280651
Cyp7a1	Down	0.26193
Cyp2b13	Down	0.246033
Hsd3b3	Down	0.235504
Fmo3	Down	0.180934
N-control versus OB-control
Gene Symbol	Regulation	Fold Change
		(OB-control / N-control)
Sult1e1	Up	77.3052
Cyp2b13	Up	63.6338
Cyp2b9	Up	25.4328
Fmo3	Up	14.5613
Cyp2a22	Up	11.6722
Ly6d	Up	11.2576
EG639116	Up	6.11043
Cidec	Up	5.81887
Lcn2	Up	5.02091
Sprr1a	Up	4.94732
EG434121	Up	4.88837
ENSMUSG00000074107	Up	4.85977
Cidea	Up	4.83
AB056442	Up	4.61179
Cyp17a1	Up	4.40082
Orm2	Up	4.26836
Cyp2b10	Up	4.13494
Apoa4	Up	4.07393
Lrtm1	Up	3.97558
Orm3	Up	3.83403
Saa2	Up	3.82855
Lgals1	Up	3.72746
Osbpl3	Up	3.67014
Scd2	Up	3.66604
E430004N04Rik	Up	3.61847
Gprc5b	Up	3.56571
Tubb2a	Up	3.50214
Slc16a5	Up	3.46041
Hao3	Up	3.35689
AI427122	Up	3.27089
Anxa2	Up	3.25622
Cd36	Up	3.2472
Mmp12	Up	3.2096
Slc22a3	Up	3.20588
Nnt	Up	3.20305
Nt5e	Up	3.16232
Abcc4	Up	3.08756
Sult3a1	Up	3.0801
Acot3	Up	3.0427
Slc35f2	Up	2.97933
Abhd2	Up	2.96588
Acot2	Up	2.96016
Mmd2	Up	2.8748
Aqp4	Up	2.84696
Treh	Up	2.79738
Acot4	Up	2.78682
Rcan2	Up	2.7817
Nqo1	Up	2.76233
Abcd2	Up	2.66829
Bmper	Up	2.59339
Raet1d	Up	2.55944
Robo1	Up	2.53925
Iigp1	Down	0.428639
2810439F02Rik	Down	0.427832
Cml1	Down	0.423408
Nox4	Down	0.422917
Cyp1a2	Down	0.421684
4930528F23Rik	Down	0.420437
Sort1	Down	0.414623
Cyp2d9	Down	0.408782
Cyp2c70	Down	0.408258
Clec2h	Down	0.40607
Nudt7	Down	0.401135
LOC100039909	Down	0.399161
Slc22a7	Down	0.397882
Wsb1	Down	0.388037
Csad	Down	0.384064
Mup2	Down	0.383877
C1r	Down	0.382401
Hspa8	Down	0.375028
Dusp1	Down	0.370072
Apom	Down	0.367442
4933409K07Rik	Down	0.364683
Cdh1	Down	0.356327
Cyp4f14	Down	0.353669
Cyp4a12b	Down	0.332172
EG13909	Down	0.326449
Abca8a	Down	0.325713
C8a	Down	0.314455
Npr2	Down	0.307331
Susd4	Down	0.30269
Ela1	Down	0.279526
Cyp4a12a	Down	0.279008
Clps	Down	0.265665
1810010M01Rik	Down	0.259114
Sycn	Down	0.255604
Keg1	Down	0.24975
Reg1	Down	0.236411
Mup3	Down	0.229148
OTTMUSG00000000231	Down	0.229041
1810049H19Rik	Down	0.225242
Asns	Down	0.223845
Gp2	Down	0.2195
Rdh20	Down	0.218963
Ela3	Down	0.215434
Amy2-1	Down	0.214394
Cpa2	Down	0.209088
Ctrl	Down	0.206052
Avpr1a	Down	0.205508
C8b	Down	0.205035
LOC629446	Down	0.202689
2210010C04Rik	Down	0.197963
Pnlip	Down	0.195299
Rnase1	Down	0.194437
2810007J24Rik	Down	0.191123
Pnliprp1	Down	0.190321
Cel	Down	0.188304
Egfr	Down	0.182951
Ctrb1	Down	0.17368
Cpa1	Down	0.155655
Cpb1	Down	0.154287
Elovl3	Down	0.144342
C6	Down	0.142243
Amy2	Down	0.141419
Igfbp2	Down	0.117795
Serpina4-ps1	Down	0.107786
Cyp7b1	Down	0.107734
Hsd3b5	Down	0.0167437
Slco1a1	Down	0.00648929
