# Supplementary material for: Changes in Hepatic Gene Expression upon Oral Administration of Taurine-Conjugated Ursodeoxycholic Acid in ob/ob Mice
Source: PLoS One. 2010 Nov 5;5(11):e13858. doi: 10.1371/journal.pone.0013858 (PMC2974643; doi:10.1371/journal.pone.0013858)
Supplement: Table S3 — Results of gene enrichment analysis: the top 500 relevant genes. (0.04 MB XLS) [file pone.0013858.s008.xls]

## Sheet: Table S3
Table S3. Results of gene enrichment analysis: the top 500 relevant genes
GO-ID	P-value	Benjamini P value	# of genes in top 500 genes	# of genes in whole genome	Description
6629	6.1e-131	0	180	610	lipid metabolic process
44255	1.5e-122	0	164	525	cellular lipid metabolic process
32787	8.1e-56	3.8e-53	74	219	monocarboxylic acid metabolic process
8202	8.8e-53	3.1e-50	61	145	steroid metabolic process
6631	3.9e-48	1.1e-45	60	161	fatty acid metabolic process
16125	3.7e-45	8.7e-43	44	79	sterol metabolic process
8203	2.5e-44	5e-42	42	72	cholesterol metabolic process
19752	5.2e-43	9.1e-41	84	424	carboxylic acid metabolic process
6082	6.3e-43	9.9e-41	84	425	organic acid metabolic process
6869	1.1e-41	1.5e-39	43	85	lipid transport
8152	1.1e-40	1.4e-38	335	6081	metabolic process
55114	3.7e-38	4.3e-36	90	564	oxidation reduction
8610	7.3e-33	7.9e-31	57	247	lipid biosynthetic process
6066	6.6e-32	6.6e-30	58	267	alcohol metabolic process
55092	6.8e-24	6e-22	18	22	sterol homeostasis
42632	6.8e-24	6e-22	18	22	cholesterol homeostasis
6724	8e-23	6.6e-21	34	122	lipid catabolic process
55088	4.1e-22	3.2e-20	18	25	lipid homeostasis
15918	4.4e-21	3.3e-19	15	17	sterol transport
30301	1.2e-19	8.7e-18	14	16	cholesterol transport
44242	5.3e-19	3.5e-17	21	49	cellular lipid catabolic process
44237	1.6e-17	1e-15	265	5471	cellular metabolic process
44238	4.3e-17	2.6e-15	259	5329	primary metabolic process
6641	1.6e-15	9.4e-14	14	24	triacylglycerol metabolic process
6639	1.8e-15	9.9e-14	15	29	acylglycerol metabolic process
6638	3.4e-15	1.8e-13	15	30	neutral lipid metabolic process
46486	3.4e-15	1.8e-13	15	30	glycerolipid metabolic process
6662	6.5e-15	3.2e-13	15	31	glycerol ether metabolic process
6643	7e-14	3.4e-12	29	165	membrane lipid metabolic process
16053	1.4e-12	6.1e-11	19	74	organic acid biosynthetic process
46394	1.4e-12	6.1e-11	19	74	carboxylic acid biosynthetic process
34440	2.1e-12	9e-11	11	19	lipid oxidation
19395	2.1e-12	9e-11	11	19	fatty acid oxidation
6694	3e-12	1.2e-10	18	68	steroid biosynthetic process
19216	7.1e-12	2.9e-10	12	26	regulation of lipid metabolic process
42157	8.7e-12	3.4e-10	17	63	lipoprotein metabolic process
6644	1.1e-11	4e-10	23	125	phospholipid metabolic process
6810	1.8e-11	6.7e-10	132	2348	transport
51234	3.9e-11	1.4e-09	132	2374	establishment of localization
6633	4.3e-11	1.5e-09	17	69	fatty acid biosynthetic process
8206	1.7e-10	5.8e-09	8	11	bile acid metabolic process
16054	2.9e-10	9.4e-09	10	21	organic acid catabolic process
46395	2.9e-10	9.4e-09	10	21	carboxylic acid catabolic process
9062	6.8e-10	2.2e-08	9	17	fatty acid catabolic process
6635	1.2e-09	3.9e-08	8	13	fatty acid beta-oxidation
51179	2.1e-09	6.3e-08	138	2671	localization
30258	9.2e-09	2.7e-07	12	44	lipid modification
46467	1.1e-08	3.2e-07	16	85	membrane lipid biosynthetic process
16126	1.3e-08	3.7e-07	10	29	sterol biosynthetic process
48878	1.5e-08	4.3e-07	29	271	chemical homeostasis
8654	1.8e-08	5e-07	14	66	phospholipid biosynthetic process
9056	2.2e-08	5.9e-07	45	566	catabolic process
6707	3.4e-08	8.9e-07	5	5	cholesterol catabolic process
16127	3.4e-08	8.9e-07	5	5	sterol catabolic process
9058	8.1e-08	2.1e-06	127	2536	biosynthetic process
33500	9.9e-08	2.4e-06	10	35	carbohydrate homeostasis
42593	9.9e-08	2.4e-06	10	35	glucose homeostasis
42953	2e-07	4.9e-06	5	6	lipoprotein transport
6695	2.4e-07	5.7e-06	8	22	cholesterol biosynthetic process
45834	6.8e-07	1.6e-05	5	7	positive regulation of lipid metabolic process
6706	6.8e-07	1.6e-05	5	7	steroid catabolic process
6732	8.5e-07	1.9e-05	17	129	coenzyme metabolic process
30300	1.1e-06	2.4e-05	4	4	regulation of cholesterol absorption
33344	1.1e-06	2.4e-05	4	4	cholesterol efflux
6632	1.8e-06	3.8e-05	5	8	regulation of fatty acid metabolic process
1676	2.6e-06	5.6e-05	6	14	long-chain fatty acid metabolic process
46470	3.9e-06	8.1e-05	5	9	phosphatidylcholine metabolic process
6085	5.2e-06	0.0001	4	5	acetyl-CoA biosynthetic process
46461	5.2e-06	0.0001	4	5	neutral lipid catabolic process
44269	5.2e-06	0.0001	4	5	glycerol ether catabolic process
46503	5.2e-06	0.0001	4	5	glycerolipid catabolic process
46464	5.2e-06	0.0001	4	5	acylglycerol catabolic process
19433	5.2e-06	0.0001	4	5	triacylglycerol catabolic process
51346	7.6e-06	0.00014	5	10	negative regulation of hydrolase activity
44249	1.2e-05	0.00022	48	777	cellular biosynthetic process
46890	1.4e-05	0.00025	5	11	regulation of lipid biosynthetic process
51186	1.4e-05	0.00025	17	158	cofactor metabolic process
43086	1.5e-05	0.00026	10	58	negative regulation of catalytic activity
6656	1.5e-05	0.00026	4	6	phosphatidylcholine biosynthetic process
15908	1.5e-05	0.00026	4	6	fatty acid transport
42159	1.5e-05	0.00026	4	6	lipoprotein catabolic process
6665	2.3e-05	0.00039	9	49	sphingolipid metabolic process
44248	2.4e-05	0.00041	32	449	cellular catabolic process
42592	2.5e-05	0.00043	33	471	homeostatic process
45540	3.3e-05	0.00054	3	3	regulation of cholesterol biosynthetic process
15909	3.3e-05	0.00054	3	3	long-chain fatty acid transport
1935	3.3e-05	0.00054	3	3	endothelial cell proliferation
46463	3.5e-05	0.00055	4	7	acylglycerol biosynthetic process
46460	3.5e-05	0.00055	4	7	neutral lipid biosynthetic process
6637	3.6e-05	0.00056	5	13	acyl-CoA metabolic process
16096	3.7e-05	0.00058	7	30	isoprenoid metabolic process
42594	3.9e-05	0.0006	6	21	response to starvation
42158	4.4e-05	0.00067	9	53	lipoprotein biosynthetic process
45017	6.8e-05	0.001	4	8	glycerolipid biosynthetic process
46504	6.8e-05	0.001	4	8	glycerol ether biosynthetic process
5975	7.9e-05	0.0012	25	332	carbohydrate metabolic process
51181	0.00012	0.0017	4	9	cofactor transport
50810	0.00012	0.0017	4	9	regulation of steroid biosynthetic process
43691	0.00013	0.0018	3	4	reverse cholesterol transport
60191	0.00013	0.0018	3	4	regulation of lipase activity
46889	0.00013	0.0018	3	4	positive regulation of lipid biosynthetic process
19432	0.00013	0.0018	3	4	triacylglycerol biosynthetic process
7031	0.00015	0.0021	5	17	peroxisome organization and biogenesis
15914	0.00015	0.0021	5	17	phospholipid transport
15711	0.00015	0.0021	5	17	organic anion transport
31667	0.00016	0.0021	7	37	response to nutrient levels
2790	0.00018	0.0024	6	27	peptide secretion
33554	0.00023	0.0029	6	28	cellular response to stress
9991	0.00026	0.0033	7	40	response to extracellular stimulus
51716	0.00026	0.0033	7	40	cellular response to stimulus
9267	0.00027	0.0035	5	19	cellular response to starvation
6839	0.00028	0.0035	6	29	mitochondrial transport
32868	0.0003	0.0036	4	11	response to insulin stimulus
19915	0.0003	0.0036	4	11	sequestering of lipid
44262	0.0003	0.0037	18	221	cellular carbohydrate metabolic process
43534	0.00032	0.0038	3	5	blood vessel endothelial cell migration
15879	0.00032	0.0038	3	5	carnitine transport
1678	0.00032	0.0038	3	5	cellular glucose homeostasis
6006	0.00034	0.0041	11	99	glucose metabolic process
9108	0.00036	0.0042	8	55	coenzyme biosynthetic process
43434	0.00043	0.005	4	12	response to peptide hormone stimulus
8286	0.00046	0.0052	5	21	insulin receptor signaling pathway
31669	0.00046	0.0052	5	21	cellular response to nutrient levels
6084	0.00049	0.0055	6	32	acetyl-CoA metabolic process
19218	0.00061	0.0068	4	13	regulation of steroid metabolic process
38	0.00062	0.0069	3	6	very-long-chain fatty acid metabolic process
9437	0.00062	0.0069	3	6	carnitine metabolic process
31327	0.00071	0.0078	5	23	negative regulation of cellular biosynthetic process
15758	0.00071	0.0078	5	23	glucose transport
9719	0.00072	0.0078	7	47	response to endogenous stimulus
8645	0.00088	0.0093	5	24	hexose transport
31668	0.00088	0.0093	5	24	cellular response to extracellular stimulus
15749	0.00088	0.0093	5	24	monosaccharide transport
7005	0.00098	0.01	9	79	mitochondrion organization and biogenesis
6642	0.001	0.01	2	2	triacylglycerol mobilization
45940	0.001	0.01	2	2	positive regulation of steroid metabolic process
6991	0.001	0.01	2	2	response to sterol depletion
51004	0.001	0.01	2	2	regulation of lipoprotein lipase activity
45542	0.001	0.01	2	2	positive regulation of cholesterol biosynthetic process
60192	0.001	0.01	2	2	negative regulation of lipase activity
15833	0.0013	0.012	6	38	peptide transport
9725	0.0013	0.012	6	38	response to hormone stimulus
30072	0.0013	0.013	5	26	peptide hormone secretion
6766	0.0014	0.013	8	67	vitamin metabolic process
9241	0.0014	0.014	4	16	isoprenoid biosynthetic process
6672	0.0015	0.015	5	27	ceramide metabolic process
51188	0.0017	0.016	8	69	cofactor biosynthetic process
6109	0.0017	0.016	3	8	regulation of carbohydrate metabolic process
46339	0.0017	0.016	3	8	diacylglycerol metabolic process
45444	0.0018	0.017	5	28	fat cell differentiation
6091	0.002	0.018	13	159	generation of precursor metabolites and energy
19318	0.0021	0.019	11	123	hexose metabolic process
46519	0.0021	0.02	5	29	sphingoid metabolic process
45598	0.0024	0.021	3	9	regulation of fat cell differentiation
43542	0.0024	0.021	3	9	endothelial cell migration
51180	0.0024	0.021	3	9	vitamin transport
6684	0.0024	0.021	3	9	sphingomyelin metabolic process
6743	0.0024	0.021	3	9	ubiquinone metabolic process
6744	0.0024	0.021	3	9	ubiquinone biosynthetic process
46879	0.0025	0.022	5	30	hormone secretion
5977	0.0025	0.022	5	30	glycogen metabolic process
6073	0.0025	0.022	5	30	glucan metabolic process
5996	0.0027	0.023	11	127	monosaccharide metabolic process
15760	0.0031	0.026	2	3	glucose-6-phosphate transport
42359	0.0031	0.026	2	3	vitamin D metabolic process
6111	0.0031	0.026	2	3	regulation of gluconeogenesis
8643	0.0034	0.028	7	61	carbohydrate transport
45426	0.0034	0.028	3	10	quinone cofactor biosynthetic process
48844	0.0034	0.028	3	10	artery morphogenesis
5976	0.0034	0.028	6	46	polysaccharide metabolic process
44264	0.0034	0.028	6	46	cellular polysaccharide metabolic process
6112	0.0039	0.031	5	33	energy reserve metabolic process
46474	0.0039	0.031	5	33	glycerophospholipid biosynthetic process
30073	0.0041	0.033	4	21	insulin secretion
9894	0.0041	0.033	4	21	regulation of catabolic process
65008	0.0043	0.035	39	779	regulation of biological quality
32102	0.0049	0.039	4	22	negative regulation of response to external stimulus
30149	0.0059	0.046	3	12	sphingolipid catabolic process
42375	0.0059	0.046	3	12	quinone cofactor metabolic process
6651	0.006	0.046	2	4	diacylglycerol biosynthetic process
45923	0.006	0.046	2	4	positive regulation of fatty acid metabolic process
45332	0.006	0.046	2	4	phospholipid translocation
6699	0.006	0.046	2	4	bile acid biosynthetic process
34204	0.006	0.046	2	4	lipid translocation
