# Supplementary material for: Changes in Hepatic Gene Expression upon Oral Administration of Taurine-Conjugated Ursodeoxycholic Acid in ob/ob Mice
Source: PLoS One. 2010 Nov 5;5(11):e13858. doi: 10.1371/journal.pone.0013858 (PMC2974643; doi:10.1371/journal.pone.0013858)
Supplement: Table S4 — Results of PubMed keyword search and evidence scores for the top 500 relevant genes. (0.07 MB XLS) [file pone.0013858.s009.xls]

## Sheet: Table S4
Table S4. Results of PubMed keyword search and evidence scores for the top 500 relevant genes
Gene Symbol	Reference Count					Evidence Score	DEGs in OB-control versus OB-TUDCA
	None	Lipid & Liver	Fat & Liver	Fatty liver	Triglyceride & Liver
Fabp1	281	177	25	241	21	1.59
Scd1	321	122	70	112	52	1.08
Cpt1a	65	27	11	29	10	1.03
Dgat2	74	27	13	22	24	1.02
Srebf1	857	322	100	260	142	0.95	O
Cyp7a1	1361	798	222	124	151	0.94	O
Acox1	30	12	7	12	6	0.93
Nr1h3	31	22	3	6	5	0.88
Cyp4a10	41	18	3	15	8	0.86
Cyp4a14	43	18	3	15	6	0.79
Elovl6	16	4	2	12	2	0.77
Pnpla3	14	2	7	7	2	0.75
Angptl3	65	24	5	8	19	0.75
Thrsp	123	36	18	32	10	0.72	O
Nr1h2	28	18	2	5	2	0.71
Abcg8	256	126	27	17	18	0.71
Mttp	74	19	8	10	22	0.7
Abcg5	282	140	27	20	18	0.7
Acat2	97	38	10	12	14	0.69
Fabp7	1326	373	37	474	27	0.68
Scd2	66	20	8	18	5	0.67	O
Apoc4	11	8	0	3	3	0.67
Srebf2	272	93	21	43	24	0.64
Slc27a5	9	3	3	5	1	0.63
Acsl4	19	5	4	6	3	0.62
Lpin1	66	19	6	16	6	0.62	O
Fabp5	389	91	16	128	11	0.62
Fgf21	85	19	13	15	10	0.6
Abcg1	307	139	13	21	15	0.59
Dgat1	220	45	17	31	39	0.57
Pemt	121	40	6	18	9	0.56
Acsl3	19	5	2	6	3	0.55	O
Cpt1b	32	6	5	8	4	0.55
Cpt1c	12	2	3	6	1	0.55
Nr1h4	45	18	2	5	5	0.55
Pctp	41	14	5	2	5	0.51
Hmgcs2	12	3	0	4	4	0.5
Elovl5	16	5	0	6	2	0.5
Acmsd	34	9	8	5	0	0.5	O
Cyp8b1	117	45	8	5	4	0.49
Npc1l1	148	46	14	8	7	0.47
Insig1	81	21	3	12	7	0.47
Acadvl	20	4	2	7	1	0.47
Cyp7b1	93	33	7	5	3	0.47
Cidea	48	8	8	6	5	0.47
Adipor2	242	35	24	40	16	0.46
Lct	982	132	114	75	122	0.45
Cidec	17	4	4	3	1	0.44
Gpbar1	26	6	4	2	4	0.44
Abca1	1173	375	36	54	54	0.44
Cpt2	61	9	4	14	4	0.44
Adfp	139	24	10	19	12	0.44
Abhd5	39	9	0	6	6	0.43
Lipc	208	48	13	5	27	0.43
Elovl3	9	2	1	5	0	0.42	O
Angptl4	110	17	10	12	11	0.42
Acsl5	19	4	1	4	3	0.41
Lcat	1597	364	65	75	152	0.41
Apoc1	71	15	4	3	11	0.41
Ppara	116	21	4	17	9	0.4
Slc27a1	55	8	5	11	2	0.4
Cideb	18	3	3	2	3	0.39
Lpl	3938	601	232	219	490	0.39
Apom	85	28	2	1	6	0.39
Acsl1	29	5	1	6	3	0.38
Adipor1	278	36	23	39	12	0.38
Acat1	124	28	7	10	6	0.38
Apof	14	6	2	1	0	0.38
Hmgcr	247	59	10	16	10	0.37
Slc27a6	12	3	1	4	0	0.36
Fads2	40	7	1	7	3	0.36
Cyp27a1	528	155	23	6	6	0.35
Apob	9878	1801	364	399	879	0.35
Sqle	19	5	3	2	0	0.34
Acacb	25	3	2	4	3	0.34
Acaca	31	5	3	5	1	0.34
Ldlr	1720	302	99	66	112	0.33	O
Hsd3b5	5	3	1	1	0	0.33
Fgf15	45	9	3	4	2	0.33
Slc27a4	58	6	4	9	3	0.32
Fabp6	15	2	1	5	0	0.32
Hmgcs1	15	4	1	2	1	0.32
Slco1b2	15	5	1	2	0	0.32
Tgfa	182	18	11	16	16	0.32
Elovl2	9	3	0	3	0	0.32
Slc25a20	9	2	1	2	1	0.32
Fasn	139	15	7	20	5	0.32
Pltp	318	61	6	8	28	0.31
Akp3	3	1	1	1	1	0.31
Lpin2	20	4	1	3	1	0.3
Acly	17	3	0	3	2	0.3
Hadha	14	2	0	5	0	0.29
Cyp3a11	134	29	3	7	3	0.29
Lpo	2841	707	43	50	30	0.29
Hrsp12	21	4	1	4	0	0.29
Pnpla2	35	5	1	3	4	0.29
Acad9	4	1	1	2	0	0.29
Acox3	4	2	0	2	0	0.29
Soat2	4	1	0	2	1	0.29
Acadl	11	2	1	2	1	0.29
Cyp39a1	11	5	0	1	0	0.29
Stard5	11	5	1	0	0	0.29
Scarb1	1125	238	38	18	30	0.29
Abcg4	36	12	1	0	0	0.28
Pdk4	160	17	5	22	4	0.28
Agpat2	40	4	4	2	4	0.28
Pcyt2	8	2	0	2	1	0.28
Pnliprp1	1	1	0	1	1	0.27
Slc25a13	71	3	3	13	3	0.27
Lipg	113	18	5	2	8	0.27
Gpt2	20	1	3	3	1	0.27
Atp10a	17	3	2	1	1	0.26
Scp2	199	39	2	12	1	0.26
Apoc2	959	133	18	22	74	0.25
Insig2	89	10	3	9	3	0.25
Sc5d	54	14	0	2	0	0.25
Apobec1	58	10	2	0	5	0.25
Rbp4	256	17	18	21	10	0.25
Scap	244	33	3	15	11	0.24
Fads1	31	5	1	2	2	0.24
Ppargc1a	589	55	28	42	21	0.24	O
Fabp4	188	14	10	20	4	0.24
Ccl4	6376	1072	123	225	126	0.24
Gpam	19	3	1	2	1	0.24
Cyp46a1	89	16	4	3	0	0.23
Ccrn4l	3	1	1	1	0	0.23
Hnrph3	3	1	1	1	0	0.23
Hsd3b4	3	3	0	0	0	0.23
Psmd12	3	1	1	1	0	0.23
Slc25a29	3	1	0	2	0	0.23
Acadm	25	2	1	3	2	0.23
Mgat2	30	4	4	1	0	0.23
Cyp2e1	3630	462	94	202	57	0.22
Ucp2	826	63	42	58	24	0.22
Abcb4	111	23	3	0	1	0.22
Mlxipl	26	2	1	2	3	0.22
Sptlc1	53	8	0	4	2	0.22
Mgst2	22	7	0	0	0	0.22
Stard4	13	4	1	0	0	0.22
Pparg	6221	542	234	381	191	0.22
Idh3a	4	1	0	1	1	0.21
Pla1a	4	1	0	1	1	0.21
Slc25a10	4	1	0	1	1	0.21
Mlx	364	53	5	12	10	0.21
Pcsk9	216	35	5	3	5	0.21
Angptl6	23	5	2	0	0	0.21
Abcb11	260	43	7	4	3	0.21	O
Agpat6	9	2	0	1	1	0.21
Tg	21779	1601	629	884	1445	0.21
Coq9	301	53	4	7	1	0.21
Bhmt	144	14	3	9	6	0.21
Hnf4a	388	45	6	19	12	0.21
Crb3	152	13	5	9	6	0.2
Acsm1	5	1	0	2	0	0.2
Atp5c1	5	1	1	1	0	0.2
Atp5g1	5	1	0	1	1	0.2
Wsb2	5	1	0	1	1	0.2
Slc13a5	10	1	1	2	0	0.2
Cyp2d9	20	4	0	2	0	0.2
Cyp2c29	40	8	0	2	0	0.2
Add1	145	10	7	11	3	0.2
Apoa5	265	23	6	6	19	0.2
Nr0b2	41	5	1	2	2	0.2
Nr5a2	164	29	0	4	1	0.2
Sec14l2	26	6	1	0	0	0.19	O
Ptdss2	21	5	1	0	0	0.19
Pdzk1	104	18	1	1	2	0.19
Osbpl1a	11	2	0	1	1	0.19
Apoa1	589	73	14	11	16	0.19
Cd36	3034	298	95	123	63	0.19
Acss2	6	2	0	1	0	0.19	O
Cyp2c38	6	3	0	0	0	0.19	O
Osbpl3	6	1	0	1	1	0.19	O
Retsat	6	1	1	1	0	0.19
Cyp2b10	134	14	2	9	2	0.19
Ldlrap1	33	6	1	1	0	0.19
Slc10a1	33	6	2	0	0	0.19
Abcd2	76	6	2	7	1	0.19
Plaa	250	31	2	1	14	0.18
Npc1	418	56	10	8	5	0.18
Slc25a14	28	3	2	2	0	0.18
Acot6	1	1	0	1	0	0.18
Ankrd9	1	1	0	1	0	0.18
Cyp2c54	1	1	0	1	0	0.18
Smek2	1	1	1	0	0	0.18
Zfp69	1	0	1	0	1	0.18
Smarcd1	12	2	1	1	0	0.18
Atp8b1	80	10	1	3	2	0.18
Hsd17b4	80	8	0	6	2	0.18
Elovl1	7	1	0	2	0	0.18
Uqcrb	7	1	1	1	0	0.18
Acads	30	3	0	4	0	0.18
Hmgcl	13	1	2	1	0	0.17
Cyp2b9	37	6	0	2	0	0.17
Pon3	84	11	3	1	1	0.17
Phyh	55	2	2	6	1	0.17
Acot4	2	1	0	1	0	0.17
Ctla2b	2	1	0	1	0	0.17
Lctl	2	1	0	1	0	0.17
Pafah2	2	1	0	1	0	0.17
Agpat1	8	1	2	0	0	0.17
Hadhb	14	1	0	3	0	0.17
Pde3b	123	7	5	4	6	0.17
Saa3	93	14	3	0	0	0.17
Mgst3	21	5	0	0	0	0.16
Gpt	3718	346	49	100	100	0.16	O
Pdk2	91	6	2	8	0	0.16
Apoe	13531	1299	247	164	434	0.16
Irs2	737	44	26	32	16	0.16
Cyp2j5	9	3	0	0	0	0.16
Mgll	9	1	1	0	1	0.16
Stard6	9	2	1	0	0	0.16
Usp16	9	1	1	1	0	0.16
Alms1	41	2	2	3	1	0.16
Smpd3	41	4	1	2	1	0.16	O
Ucp1	761	36	36	35	13	0.16
Acaa1a	3	1	0	1	0	0.15
Acss1	3	1	0	1	0	0.15
Cept1	3	1	0	1	0	0.15
Cyp2c50	3	1	0	1	0	0.15
Cyp2c55	3	1	0	1	0	0.15	O
Hsd3b7	3	2	0	0	0	0.15	O
Mbtps1	3	1	0	1	0	0.15
Pex11c	3	1	0	1	0	0.15
Dnaja2	16	1	1	1	1	0.15
Dffa	29	2	1	2	1	0.15
Ppard	62	6	2	2	1	0.15
Abcd3	95	6	1	9	0	0.15
Ucp3	648	31	26	29	14	0.15
Rbp2	116	8	3	6	2	0.15
Abca6	10	2	1	0	0	0.15
Prkab1	30	2	1	2	1	0.15
Vldlr	204	19	3	3	7	0.15
Fabp2	145	6	2	12	3	0.15
Fabp3	167	8	2	16	0	0.15
Npc2	149	15	1	6	1	0.14
Cilp2	4	1	0	0	1	0.14
Es22	4	1	0	1	0	0.14
Pcyt1b	4	2	0	0	0	0.14
Pnpla1	4	1	0	0	1	0.14
Ppap2b	4	1	0	1	0	0.14
Cyp3a16	11	2	0	1	0	0.14
Sort1	11	2	0	0	1	0.14
Saa2	145	19	2	1	0	0.14
Pck2	40	2	1	3	1	0.14
Scd3	33	3	1	2	0	0.14
Pgc	1917	97	46	89	35	0.14
Bcmo1	41	4	3	0	0	0.14
Saa4	41	6	1	0	0	0.14
Asah1	63	8	0	2	0	0.14
Cox7c	12	1	1	1	0	0.14
Psma1	12	1	1	1	0	0.14
Trp53inp1	12	2	0	1	0	0.14
Mat1a	71	5	2	3	1	0.14
Aadac	5	1	0	0	1	0.13
Acaa2	5	1	0	1	0	0.13
Hao1	5	1	0	1	0	0.13
Pitrm1	5	1	1	0	0	0.13
Abcd4	20	1	1	2	0	0.13
Hsd17b7	20	3	0	1	0	0.13
Nr1i3	80	6	2	3	1	0.13
Mgat1	43	3	3	1	0	0.13
Saa1	218	24	4	2	0	0.13
Asah3	13	2	0	1	0	0.13
Eif4ebp2	36	2	1	2	1	0.13
Apoc3	175	13	3	2	6	0.13
Lrat	152	8	1	10	2	0.13
Abcd1	206	11	1	16	0	0.13	O
Aqp7	107	4	7	2	2	0.13
Acaa1b	6	1	0	1	0	0.13
Acot1	6	0	0	2	0	0.13
Acot8	6	1	0	1	0	0.13
Cyp2a12	6	1	1	0	0	0.13
Gnpda2	6	1	1	0	0	0.13
Gstm6	6	1	0	1	0	0.13
Sc4mol	6	1	0	1	0	0.13
Snrpa	6	1	1	0	0	0.13
Tmem18	6	1	1	0	0	0.13
Asah2	38	3	1	2	0	0.13
Ppargc1b	39	3	1	1	1	0.12
Azgp1	31	2	0	1	2	0.12
Cyp2r1	31	5	0	0	0	0.12
Retn	387	18	13	11	6	0.12
Prdx6	81	5	2	3	1	0.12
Sh2b1	48	3	4	0	0	0.12
Foxo1	937	40	21	33	20	0.12
Slc10a2	49	4	2	1	0	0.12	O
Kctd15	7	1	1	0	0	0.12
Pdpk1	7	1	0	1	0	0.12
Pxmp4	7	2	0	0	0	0.12
Adipoq	118	4	5	5	1	0.12
Gckr	93	5	1	4	2	0.12
Dhcr24	59	6	0	1	1	0.12
Slc22a5	258	11	4	13	3	0.12
Eif2a	16	1	0	1	1	0.12
Gm2a	16	3	0	0	0	0.12
Sptlc2	51	4	0	1	2	0.11
Acot2	8	1	0	1	0	0.11
Cyp2c39	8	2	0	0	0	0.11	O
Fabp9	8	0	0	2	0	0.11
Galnt2	8	1	0	0	1	0.11
Hdgfrp3	8	1	0	1	0	0.11
Lmnb2	8	0	1	0	1	0.11
Ncald	8	1	0	1	0	0.11
Slc22a21	8	1	0	1	0	0.11
Pcyt1a	17	3	0	0	0	0.11
Abca2	44	5	1	0	0	0.11
Mgst1	71	8	0	1	0	0.11
Mat2a	54	3	2	1	1	0.11
Nr1d1	118	8	2	3	1	0.11	O
Smpd1	36	1	1	1	2	0.11
Ncoa6	73	4	3	2	0	0.11
Lass2	18	1	1	1	0	0.11
Nr2f2	121	11	1	0	2	0.11
Bscl2	65	2	2	2	2	0.11
Slc37a4	112	7	1	4	1	0.11
Chdh	9	1	0	1	0	0.11
Coq5	9	1	1	0	0	0.11
Erlin2	9	1	1	0	0	0.11
Phkg2	9	2	0	0	0	0.11
Tbl2	9	1	0	0	1	0.11
Ces1	47	4	0	1	1	0.11	O
Osbp	95	9	0	1	1	0.1
Nr4a1	76	6	1	1	1	0.1	O
Cdipt	38	4	0	1	0	0.1
Etfdh	19	1	1	0	1	0.1
Sgms1	19	1	1	0	1	0.1
Apoa2	87	10	0	0	0	0.1
G6pc	29	1	2	1	0	0.1
Zfr	69	2	2	4	0	0.1
Aqp9	168	8	6	2	2	0.1
Cyp4x1	10	1	0	1	0	0.1
Stard13	10	2	0	0	0	0.1
Trib1	30	2	1	0	1	0.1
Ugt1a9	240	19	0	5	1	0.1
Bok	723	28	22	5	18	0.1
Pebp1	131	13	0	1	0	0.1
Foxa2	482	27	2	12	7	0.1
Aoah	21	2	0	1	0	0.1
Pcmt1	21	1	1	1	0	0.1
Ctsb	83	2	1	4	2	0.1
Lepr	362	14	5	11	6	0.1
Apoa4	73	4	2	1	1	0.1
Hsd11b1	126	4	8	1	0	0.1
Fads3	11	1	0	0	1	0.1
Hamp2	11	2	0	0	0	0.1	O
Mtch2	11	1	1	0	0	0.1
Negr1	11	1	1	0	0	0.1
Soat1	11	1	0	1	0	0.1
Akr1b7	22	3	0	0	0	0.09
Etfa	22	1	0	1	1	0.09
Glp1r	22	1	1	1	0	0.09
Gpr77	33	1	1	1	1	0.09
Lrp4	33	2	1	1	0	0.09
Slco1a4	33	2	0	2	0	0.09
Irs1	2165	80	54	48	20	0.09
Aicda	552	40	3	1	8	0.09
Sirt1	779	27	15	22	9	0.09
Fat1	55	2	1	3	0	0.09
Gsta2	88	8	0	1	0	0.09	O
Ptpn1	427	14	13	8	5	0.09
Txnip	165	7	3	4	2	0.09
Acsm2	1	0	0	1	0	0.09
Cyp4f16	1	1	0	0	0	0.09
Defb9	1	0	1	0	0	0.09
Kdelr3	1	1	0	0	0	0.09
Lpin3	1	0	1	0	0	0.09
Lrrc28	1	1	0	0	0	0.09
Nr1h5	1	1	0	0	0	0.09
Nudt14	1	0	1	0	0	0.09
Snord116	1	0	1	0	0	0.09	O
Syde2	1	0	1	0	0	0.09
Tsku	1	1	0	0	0	0.09
Zbtb11	1	1	0	0	0	0.09
Asah3l	12	1	0	1	0	0.09
Phkb	12	2	0	0	0	0.09	O
Ndufs8	23	1	0	1	1	0.09
Rfwd2	23	1	1	1	0	0.09
Ugcg	23	1	1	1	0	0.09
Ifrd1	34	1	1	1	1	0.09
Cyp2a4	56	4	1	1	0	0.09
Gpx4	111	9	1	1	0	0.09
Faah	527	19	3	25	1	0.09
Gpr119	35	2	0	1	1	0.09
Prkag1	35	2	1	1	0	0.09
Apoh	80	6	0	1	1	0.09
Etfb	24	1	1	0	1	0.09
Ly6d	24	1	1	1	0	0.09
Slco2b1	47	4	0	1	0	0.09
Msr1	161	12	1	1	1	0.09
Cebpa	1074	41	16	27	11	0.09
Abca5	13	1	1	0	0	0.09
Eno3	13	1	1	0	0	0.09
Il18bp	13	1	1	0	0	0.09
Rbp7	13	1	0	1	0	0.09
Rdh1	13	0	1	1	0	0.09
Map4k4	36	2	1	1	0	0.09
Lsr	337	10	1	8	11	0.09
Pex2	71	4	1	2	0	0.09
Hsd17b10	60	2	0	3	1	0.09
Rdh12	37	1	1	1	1	0.09
Gpx2	96	7	0	2	0	0.08
Ephx1	2395	144	19	36	5	0.08
Uox	49	2	0	2	1	0.08
Slc22a7	61	4	0	2	0	0.08
Acad10	2	0	0	1	0	0.08
Bbox1	2	0	0	1	0	0.08
Clcc1	2	1	0	0	0	0.08
Etnk2	2	1	0	0	0	0.08
Ppm1l	2	1	0	0	0	0.08
Ptcd2	2	0	0	1	0	0.08
Ptchd2	2	1	0	0	0	0.08
Cds2	14	0	1	1	0	0.08
Cpa3	14	1	0	1	0	0.08
Dusp9	14	1	0	1	0	0.08
Psrc1	14	1	0	0	1	0.08
Stt3a	14	1	0	1	0	0.08
Timd4	14	1	0	0	1	0.08
Ugt2a1	14	1	0	1	0	0.08
Bcat1	26	1	1	1	0	0.08
Pla2g10	38	2	0	2	0	0.08
Ffar1	50	2	0	2	1	0.08
Scarb2	63	6	0	0	0	0.08
Pex5	150	9	2	2	0	0.08
Nsdhl	27	1	0	1	1	0.08
Cyp2b19	15	1	0	1	0	0.08
Rab28	15	1	1	0	0	0.08
Slc22a9	15	1	0	1	0	0.08
Krt18	65	3	0	3	0	0.08
Hadh	78	3	1	2	1	0.08
Ces2	53	3	0	2	0	0.08	O
Dlc1	116	6	4	0	0	0.08
Gys1	28	1	1	1	0	0.08
Gclc	168	7	2	4	1	0.08
Cyp24a1	80	7	0	0	0	0.08
Aldh3b1	3	1	0	0	0	0.08
Arl5a	3	1	0	0	0	0.08
Atp10d	3	1	0	0	0	0.08
Atp8b3	3	1	0	0	0	0.08
Bbs9	3	0	1	0	0	0.08
Cyp2c37	3	1	0	0	0	0.08
Cyp2c44	3	1	0	0	0	0.08
Cyp2j9	3	1	0	0	0	0.08
Cyp4f15	3	1	0	0	0	0.08	O
Dnajc12	3	1	0	0	0	0.08
Hacl1	3	0	0	1	0	0.08
Mtmr12	3	1	0	0	0	0.08
Sec14l3	3	1	0	0	0	0.08
Sult3a1	3	1	0	0	0	0.08	O
Usmg5	3	0	0	1	0	0.08
Ffar3	16	1	0	1	0	0.08
Tbcc	16	1	1	0	0	0.08
Pfas	107	4	1	4	0	0.08
Palm	7378	199	162	133	73	0.08
Xbp1	281	8	4	7	3	0.08
Khk	43	2	1	1	0	0.08
Vars	136	4	3	3	1	0.08
Ivl	271	11	4	4	2	0.07
Cyp3a13	17	2	0	0	0	0.07
Tram1	17	1	0	1	0	0.07
Pla2g5	44	1	0	3	0	0.07
Abcc2	463	30	2	3	0	0.07
Apod	389	23	2	2	2	0.07
Cyp51	238	14	2	2	0	0.07
Gstm2	59	4	0	1	0	0.07	O
Rgn	294	13	0	4	5	0.07
Cfb	322	10	3	8	3	0.07
Nr1i2	87	5	0	2	0	0.07
Aldh6a1	4	1	0	0	0	0.07
Blvrb	4	0	0	1	0	0.07
Ces7	4	1	0	0	0	0.07
Cyp4f14	4	1	0	0	0	0.07
Cyp4f18	4	1	0	0	0	0.07
Eps8l2	4	0	1	0	0	0.07
Hyls1	4	1	0	0	0	0.07
Inpp5e	4	1	0	0	0	0.07
Ndufa4	4	1	0	0	0	0.07
Pdia4	4	1	0	0	0	0.07
Pdss1	4	1	0	0	0	0.07
Polr2k	4	1	0	0	0	0.07
Sytl5	4	1	0	0	0	0.07
Cd40lg	18	0	1	1	0	0.07
Cd5l	18	1	0	1	0	0.07
Nr2f6	18	2	0	0	0	0.07
Slc16a3	18	1	0	1	0	0.07
Trim37	18	1	0	1	0	0.07
Eif2ak3	32	0	1	1	1	0.07
Emp3	32	1	0	1	1	0.07
Prdx4	32	1	0	1	1	0.07
Gstz1	46	4	0	0	0	0.07
Plin	117	5	2	2	0	0.07
Glp1	61	1	2	2	0	0.07
Foxa3	90	3	0	3	1	0.07	O
Celsr2	33	2	0	0	1	0.07
Klb	33	1	1	1	0	0.07
Slc2a4	2252	55	44	42	16	0.07
Hccs	2519	110	24	39	2	0.07
Pfkp	19	1	1	0	0	0.07
Insr	194	4	3	4	3	0.07
Lep	1026	24	22	15	10	0.07
