# Supplementary material for: Changes in Hepatic Gene Expression upon Oral Administration of Taurine-Conjugated Ursodeoxycholic Acid in ob/ob Mice
Source: PLoS One. 2010 Nov 5;5(11):e13858. doi: 10.1371/journal.pone.0013858 (PMC2974643; doi:10.1371/journal.pone.0013858)
Supplement: Table S5 — List of altered pathways. (0.03 MB XLS) [file pone.0013858.s010.xls]

## Sheet: Table S5
Table S5. List of altered pathways
OB-control versus OB-TUDCA
Kegg ID	Description	Benjamini P value	Regulation	P value	Gene Count	Mean Expr Sum
980	Metabolism of xenobiotics by cytochrome P450	3.9e-20	Down	2e-22	51	-0.45
982	Drug metabolism - cytochrome P450	2.2e-19	Down	1.2e-21	62	-0.4
3010	Ribosome	2.6e-13	Up	1.3e-15	85	0.27
120	Bile acid biosynthesis	1.6e-09	Down	8.3e-12	26	-0.44
280	Valine, leucine and isoleucine degradation	8e-09	Down	4.2e-11	41	-0.34
640	Propanoate metabolism	2.6e-08	Down	1.4e-10	26	-0.41
650	Butanoate metabolism	6.8e-08	Down	3.7e-10	32	-0.36
380	Tryptophan metabolism	8.1e-08	Down	4.4e-10	36	-0.34
830	Retinol metabolism	2e-07	Down	1.1e-09	47	-0.29
260	Glycine, serine and threonine metabolism	2.7e-06	Down	1.5e-08	36	-0.31
340	Histidine metabolism	4.8e-05	Down	2.6e-07	22	-0.36
591	Linoleic acid metabolism	6.3e-05	Down	3.5e-07	27	-0.32
910	Nitrogen metabolism	7.9e-05	Down	4.4e-07	16	-0.41
590	Arachidonic acid metabolism	0.00012	Down	6.6e-07	38	-0.27
920	Sulfur metabolism	0.00014	Down	7.8e-07	6	-0.66
641	3-Chloroacrylic acid degradation	0.00031	Down	1.7e-06	8	-0.55
150	Androgen and estrogen metabolism	0.00066	Down	3.7e-06	20	-0.34
4610	Complement and coagulation cascades	0.00078	Up	4.4e-06	56	0.18
620	Pyruvate metabolism	0.0018	Down	1e-05	28	-0.28
480	Glutathione metabolism	0.0029	Down	1.7e-05	42	-0.22
5200	Pathways in cancer (overview)	0.0031	Up	1.8e-05	177	0.09
140	C21-Steroid hormone metabolism	0.0068	Down	3.9e-05	5	-0.6
71	Fatty acid metabolism	0.0072	Down	4.2e-05	40	-0.22
5322	Systemic lupus erythematosus	0.0075	Up	4.4e-05	58	0.16
410	beta-Alanine metabolism	0.0079	Down	4.7e-05	17	-0.33
61	Fatty acid biosynthesis	0.011	Down	6.4e-05	5	-0.58
625	Tetrachloroethene degradation	0.014	Down	8.2e-05	5	-0.57
4010	MAPK signaling pathway	0.019	Up	0.00011	140	0.09
4115	p53 signaling pathway	0.019	Up	0.00012	42	0.18
N-control versus OB-control
Kegg ID	Description	Benjamini P value	Regulation	P value	Gene Count	Mean Expr Sum
920	Sulfur metabolism	1.1e-11	Up	5.9e-14	6	1.12
1040	Biosynthesis of unsaturated fatty acids	4.6e-10	Up	2.4e-12	25	0.51
3010	Ribosome	2.5e-08	Down	1.3e-10	83	-0.29
4610	Complement and coagulation cascades	1.5e-06	Down	8.1e-09	56	-0.31
982	Drug metabolism - cytochrome P450	2.2e-05	Up	1.2e-07	62	0.23
140	C21-Steroid hormone metabolism	0.00015	Down	7.8e-07	5	-0.84
480	Glutathione metabolism	0.00086	Up	4.6e-06	42	0.25
980	Metabolism of xenobiotics by cytochrome P450	0.004	Up	2.2e-05	51	0.2
590	Arachidonic acid metabolism	0.0049	Up	2.7e-05	38	0.24
3320	PPAR signaling pathway	0.023	Up	0.00013	56	0.17
640	Propanoate metabolism	0.025	Up	0.00014	26	0.26
10	Glycolysis / Gluconeogenesis	0.028	Up	0.00015	44	0.2
620	Pyruvate metabolism	0.032	Up	0.00018	28	0.24
