# Supplementary material for: Changes in Hepatic Gene Expression upon Oral Administration of Taurine-Conjugated Ursodeoxycholic Acid in ob/ob Mice
Source: PLoS One. 2010 Nov 5;5(11):e13858. doi: 10.1371/journal.pone.0013858 (PMC2974643; doi:10.1371/journal.pone.0013858)
Supplement: Table S6 — List of hepatic steatosis-related literature. (0.03 MB XLS) [file pone.0013858.s011.xls]

## Sheet: Table S6
Table S6. List of hepatic steatosis-related literature
Perurbation	Tissue	Background	Hepatic	Oxidative	ER	Insulin	Reference
type			steatosis	Stress	stress	resistance
ob/ob mutant	Liver	C57BL/6	O	N/A	O	N/A	Yang L, 2007
ob/ob mutant	Liver	C57BL/6	O	N/A	O	O	Ozcan U,2004
Sod1 knockout	Liver	C57BL/6CrSlc	O	O	X	N/A	Uchiyama S, 2006
Ethanol-fed (7days)	Liver	Adult male	O	O	X	N/A	Chen X, 2009
		Wistar rats
ob/ob mutant	Liver	male	O	N/A	O	N/A	Kammoun HL, 2009
ob/ob mutant	Liver	C57BL/6	O	O	X	O	This study
Hydrazine-fed	Liver	Male C57BL/6J	O	O	N/A	N/A	Richards VE, 2004
High-fat diet	Liver	Male C57BL/6J	O	O	X	N/A	Kim S, 2005
High-fat diet	Liver	Male C57BL/6J	O	O	N/A	O	Kim YW, 2010
References
Yang L, Jhaveri R, Huang J, Qi Y, Diehl AM. Endoplasmic reticulum stress, hepatocyte CD1d and NKT cell abnormalities in murine fatty livers. Lab Invest 2007;87:927-937.
Ozcan U, Cao Q, Yilmaz E, Lee AH, Iwakoshi NN, Ozdelen E, Tuncman G, et al. Endoplasmic reticulum stress links obesity, insulin action, and type 2 diabetes. Science 2004;306:457-461.
Uchiyama S, Shimizu T, Shirasawa T. CuZn-SOD deficiency causes ApoB degradation and induces hepatic lipid accumulation by impaired lipoprotein secretion in mice. J Biol Chem 2006;281:31713-31719.
Chen X, Sebastian BM, Tang H, McMullen MM, Axhemi A, Jacobsen DW, Nagy LE. Taurine supplementation prevents ethanol-induced decrease in serum adiponectin and reduces hepatic steatosis in rats. Hepatology 2009;49:1554-1562.
Kammoun HL, Chabanon H, Hainault I, Luquet S, Magnan C, Koike T, Ferre P, et al. GRP78 expression inhibits insulin and ER stress-induced SREBP-1c activation and reduces hepatic steatosis in mice. J Clin Invest 2009;119:1201-1215.
Richards VE, Chau B, White MR, McQueen CA. Hepatic gene expression and lipid homeostasis in C57BL/6 mice exposed to hydrazine or acetylhydrazine. Toxicol Sci 2004;82:318-332.
Kim S, Sohn I, Lee YS. Hepatic gene expression profiles are altered by genistein supplementation in mice with diet-induced obesity. J Nutr 2005;135:33-41.
Kim YW, Kim YM, Yang YM, Kim TH, Hwang SJ, Lee JR, Kim SC, et al. Inhibition of SREBP-1c-mediated hepatic steatosis and oxidative stress by sauchinone, an AMPK-activating lignan in Saururus chinensis. Free Radic Biol Med. 2010;48:567-578.
